# Supplementary material for: Mediterranean Diet, Vitamin D, and Hypercaloric, Hyperproteic Oral Supplements for Treating Sarcopenia in Patients with Heart Failure—A Randomized Clinical Trial
Source: Nutrients. 2023 Dec 28;16(1):110. doi: 10.3390/nu16010110 (PMC10781070; doi:10.3390/nu16010110)
Supplement: Supplementary file 1 [file nutrients-16-00110-s001.zip]

Archive with 1 entries (1 files):
- nutrients-2760470-supplementary.pdf
